# Supplementary material for: Theoretical Study on the Open-Shell Electronic Structure and Electron Conductivity of [18]Annulene as a Molecular Parallel Circuit Model
Source: Nanomaterials (Basel). 2023 Dec 31;14(1):98. doi: 10.3390/nano14010098 (PMC10781064; doi:10.3390/nano14010098)
Supplement: Supplementary file 1 [file nanomaterials-14-00098-s001.zip]

Archive with 1 entries (1 files):
- nanomaterials-2705484-supplementary.pdf
